# Supplementary material for: Severe multivessel coronary artery spasm detected by computed tomography: a case report
Source: Eur Heart J Case Rep. 2020 Nov 22;4(6):1–5. doi: 10.1093/ehjcr/ytaa369 (PMC7793155; doi:10.1093/ehjcr/ytaa369)
Supplement: ytaa369_Supplementary_Data [file ytaa369_supplementary_data.zip]

Archive with 4 entries (3 files):
- ytaa369-suppl_data/
- ytaa369-suppl_data/EHJ-CR Spasm revise R2.pptx
- ytaa369-suppl_data/Spasm mp4.rar
- ytaa369-suppl_data/Spasm wmv.rar
